# Supplementary material for: Optimization of Wild Blackthorn (Prunus spinosa L.) Purée Drying: Effect of Egg Albumen Concentration Using Response Surface Methodology
Source: Foods. 2026 Jul 10;15(14):2449. doi: 10.3390/foods15142449 (PMC13407606; doi:10.3390/foods15142449)
Supplement: Supplementary file 1 [file foods-15-02449-s001.zip]

Archive with 1 entries (1 files):
- foods-4408328-supplementary.pdf
